# Supplementary material for: COVID-19 and influenza vaccine-hesitancy subgroups
Source: PLoS One. 2024 Jul 30;19(7):e0308159. doi: 10.1371/journal.pone.0308159 (PMC11288446; doi:10.1371/journal.pone.0308159)
Supplement: S4 File — (XLSX) [file pone.0308159.s004.xlsx]

## Sheet: Table 1
Article	Region	Vaccine	Method	Variable	Clusters	DOI
Agley2021	US	COVID-19	LPA	Included	4	https://doi.org/10.1186/s12889-020-10103-x
Bass2022	US	COVID-19	K-means	Included	3	https://doi.org/10.1080/10810730.2022.2042627
Benham2021	Canada	COVID-19	K-means	Included	3	https://doi.org/10.2196/30424
Börjesson2014	Sweden	Influenza	Two-step	Included	3	https://doi.org/10.1177/1403494813510790
Chadwick2021	UK	COVID-19	HCA	Separate	6	https://doi.org/10.1177/20563051211008817
Chen2021a	Taiwan	COVID-19 & influenza	LPA	Both included	4	https://doi.org/10.3390/vaccines9101203
Chen2021b	Taiwan	COVID-19 & influenza	LPA	COVID-19 included	3	https://doi.org/10.3390/ijerph18137042
Cristea2022a	Romania	COVID-19	K-means	Included	3	https://doi.org/10.3390/vaccines10091496
Cristea2022b	Multinational	COVID-19	K-means	Included	4	https://doi.org/10.3390/ijerph19148603
Danabal2021	India	COVID-19	K-means	Included	4	https://doi.org/10.1186/s12913-021-07037-4
Falcon2023	Spain	COVID-19	Two-step	Included	2	https://doi.org/10.3389/fpubh.2023.1129079
Felten2021	Multinational	COVID-19	HCA	Included	3	https://doi.org/10.1093/rheumatology/keab432
Ferrari2022	Italy	Influenza	HCA	Included	3	https://doi.org/10.1002/ijgo.14797
Gong2022	China	COVID-19	LPA	Separate	3	https://doi.org/10.3390/vaccines10101737
Holford2023	UK	COVID-19 & influenza	LPA	Both included	4 (8)	https://doi.org/10.1038/s41598-023-30883-7
Jafar2022	Malaysia	COVID-19	K-means	Included	2	https://doi.org/10.1371/journal.pone.0270868
Jeon2022	South Korea	COVID-19	K-means	Included	5	https://doi.org/10.4178/epih.e2022064
Kleitman2023	Australia	COVID-19	LPA	Included	3	https://doi.org/10.3390/vaccines11050907
Knobel2021	Austria	COVID-19	Two-step	Included	2	https://doi.org/10.1002/jcop.22714
Kwok2022	China	COVID-19	LCA	Separate	4	https://doi.org/10.3389/fpubh.2022.935243
Lamot2022	Slovenia	COVID-19	LPA	Included	3	https://doi.org/10.3390/ijerph191610096
Langenwerden2022	US	COVID-19	LPA	Included	3	https://doi.org/10.3390/vaccines10040545
Lee2021	China	COVID-19 & influenza	Two-step	Influenza included	4	https://doi.org/10.3390/vaccines9121397
Lee2022	US	COVID-19	Two-step	Included	4-6	https://doi.org/10.1086/718458
Liekefett2023	Germany	COVID-19	LPA	Included	4	https://doi.org/10.1027/1864-9335/a000509
Lindvall2022	Sweden	COVID-19	HCA	Included	10 (16)	https://doi.org/10.1080/13501763.2022.2123024
Liu2022	China	COVID-19	LPA	Included	4	https://doi.org/10.1016/j.socscimed.2022.115120
Machida2023	Japan	COVID-19	K-means	Separate	3	https://doi.org/10.1016/j.vaccine.2023.03.061
Meng2023	US	COVID-19	K-means	Included	3	https://doi.org/10.1016/j.ypmed.2022.107415
Minzenberg2022	US	COVID-19	K-means	Included	6	https://doi.org/10.3389/fpsyt.2022.996582
Plohl2022	US	COVID-19	LPA	Separate	4	https://doi.org/10.3390/ijerph19169967
Rountree2022	Ireland	COVID-19	K-means	Included	6	https://doi.org/10.1007/s11845-021-02852-4
Rughiniș2022	Europe	COVID-19	K-means	Included	5	https://doi.org/10.1016/j.vaccine.2022.09.039
Ryu2023	South Korea	COVID-19 & influenza	HCA	COVID-19 included	3	https://doi.org/10.3389/fpsyt.2023.1195103
Sehgal2023	US	COVID-19	K-modes	COVID-19 included	3	https://doi.org/10.1371/journal.pdig.0000147
Shimizu2022	Japan	COVID-19	HCA	Included	6	https://doi.org/10.3390/vaccines10050829
Ward2023	France	Influenza	HCA	Separate	5	https://doi.org/10.1016/j.socscimed.2023.115952
Zhang2022	China	COVID-19	LPA	Separate	3	https://doi.org/10.3390/ijerph19084842
Note. "Included" signifies that at least one variable included in the cluster analysis was somehow related to COVID-19 or influenza.
